# Supplementary material for: DIP–STR: Highly Sensitive Markers for the Analysis of Unbalanced Genomic Mixtures
Source: Hum Mutat. 2013 Jan 25;34(4):644–54. doi: 10.1002/humu.22280 (PMC3675636; doi:10.1002/humu.22280)
Supplement: Supplementary file 2 [file humu0034-0644-SD2.txt]

Castella et al., Human Mutation  1 
 
 
Supp. Table S1. DIP-STR primers
 
Marker DIP primers STR primers S- andL-DIP allele specificprimers
MID1013-D5S490 NED-AGGATCTCATGCAGGATAC VIC-GAATCTGAAGGTGTTCTAAAAGTAA S-6FAM-GGTCTGTCATTACCCA.GTATTC 
 TGTTGTTTAGCTTCCTGGAC *AAAGTGAGGAGTCAAGGAGG L-6FAM-GGTCTGTCATTACCCA.CTGG 
    
MID1950-D20S473 6FAM-AAAGTGTGTCAGATCATTTGAA *NED-TCATGAGCTAAATATTACTCAGTGC S-AAAGATGCTTTATATTTCCAGTT.TAG 
 ATCCTTCTGGAAAGATGCTT CTTATAGCTTTTTTCAAATGATCTG L-AAAGATGCTTTATATTTCCAGTT.ATT 
    
MID1107-D5S1980 VIC-CTGAAGCTAAGAAATGCTAAAAA *NED-CATGTTTGTCACCTAGTAAAGACC S-TTTACTACTAGGAGGCTCTCTT.CATC 
 GGCACCTTAGTGATATGTGG ATGAAATGTACCTGCCTTTG L-TTTACTACTAGGAGGCTCTCTT.TGTT 
    
rs11277790-D10S530 VIC-GCTCAAAGATAAGGCCAGGA *6FAM-TCTAGCAGTAAGAGTTGTGTCTCC S-TGAATCCTTTGCTGTAATCTC.GGGA 
 TGTGTGTTTTCCCAAGTTCC TTGACAAGGCCATCAAAAC L-AATCCTTTGCTGTAATCTC.TCCAACT 
    
rs60194384-D15S1514 VIC-CAGCATGACATTAAATCAAAAAGAA AATTGGAAATATACGTATAAACTCA S-AGAGAGAATCAAAAGTCAA.ATATAC 
 TTGTGACAATGAAATTCTTGGTTT *6FAM-GTCACTGCCACTGGGATATT L-AGAGAGAATCAAAAGTCAA.TCTTAA 
    
rs67842608-D5S468 VIC-CAGATGTTAGCACTGGTTTGC *6FAM-AAATGAATGGTAGATTTAACCTGAG S-TCATGATCCTTAAAAGT.TTTTGG 
 TTTTCTGTGCTTGCCTCTCA TGGGAAAATAAATACATGCG L-TCATGATCCTTAAAAGT.TGGTTTAA 
    
rs66679498-D2S342 VIC-CAATTGTTGAATGGTTTTGTTGA *VIC-CTGAGAGTCTGCACTGG S-AAAGAAGACACTATTGT.GGGG 
 TTTTGAAGGATGCTGTGGTG CTCAACAAAACCATTCAACA L-AGACACTATTGT.GTAGGAGAA 
    
rs10564579-D3S1282 VIC-CCCAAGTCACTGTCCATCAA *VIC-GGCAGTACCACCTGTAGAAATG S-CTCCTACCTTGAAAAAGACTT.TATAATG 
 TTTGTAGGGCTTGGAAGAAAA GAGTAACAGAGGCATCGTGTATTC L-CTCCTACCTTGAAAAAGACTT.TATGAC 
    
rs35708668-D5S2045 VIC-AACCTGTCTTGGGGCTTACA CAGAGACAGTCATTTCACAGAAGAG S-CATTACTAGGGTGAC.CCAG 
 ACTTGTCACCCCACTTGTCC *VIC-CAGCCCCATACTTGCTTG L-ACTAGGGTGAC.TACTATGTAC 
 
* Primer used for DIP-STR amplification with S- or L-DIP allele specific primer. In the last column dots indicate the 
insertion/deletion points. Castella et al., Human Mutation  2 
 
 
 
Supp. Table S2. DIP-STRhaplotype frequencies
                          MID1013-D5S490
 
MID1950-D20S473 
 
MID1107-D5S1980 
 
rs11277790-D10S530 
 
rs60194384-D15S1514 rs67842608-D5S468
 
rs66679498-D2S342
 
rs10564579-D3S1282
 
rs35708668-D5S2045
S11 0.005
 
S8 0.005
 
S9 0.005
 
S191 0.010
 
S112 0.010
 
S88 0.005
 
S232 0.005
 
S144 0.020
 
S200 0.010
S12 0.005
 
S10 0.005
 
S16 0.005
 
S193 0.524
 
S120 0.020
 
S90 0.010
 
S234 0.505
 
S146 0.094
 
S202 0.029
S13 0.034
 
S11 0.267
 
S17 0.005
 
S195 0.097
 
S124 0.206
 
S92 0.097
 
S236 0.015
 
S148 0.020
 
S204 0.397
S14 0.694
 
S12 0.286
 
S18 0.005
 
S197 0.010
 
S128 0.235
 
S94 0.102
 
S238 0.069
 
S150 0.040
 
S206 0.054
S15 0.034
 
S13 0.053
 
S19 0.203
 
S199 0.102
 
S132 0.098
 
L86 0.039
 
S240 0.054
 
S152 0.163
 
S208 0.010
S16 0.005
 
L8 0.073
 
S20 0.054
 
S201 0.029
 
S136 0.039
 
L88 0.005
 
S247 0.005
 
S154 0.376
 
S211 0.010
L15 0.015
 
L9 0.005
 
S21 0.030
 
S203 0.024
 
S140 0.005
 
L90 0.073
 
L228 0.020
 
S158 0.015
 
S213 0.093
L20 0.053
 
L11 0.019
 
S22 0.005
 
S205 0.010
 
L120 0.025
 
L92 0.034
 
L229 0.137
 
L146 0.114
 
S214 0.005
L21 0.029
 
L12 0.184
 
L13 0.465
 
L179 0.010
 
L124 0.078
 
L94 0.553
 
L230 0.167
 
L148 0.005
 
S215 0.083
L22 0.015
 
L13 0.102
 
L14 0.050
 
L181 0.005
 
L128 0.147
 
L96 0.039
 
L245 0.020
 
L150 0.119
 
S217 0.074
L23 0.073
    
L15 0.054
 
L183 0.015
 
L132 0.093
 
L98 0.034
 
L247 0.005
 
L154 0.025
 
S218 0.010
L24 0.019
    
L17 0.109
 
L191 0.010
 
L136 0.044
 
L100 0.005
    
L156 0.010
 
S219 0.108
L25 0.005
    
L19 0.010
 
L197 0.063
    
L102 0.005
       
S221 0.025
L26 0.010
       
L199 0.078
             
S223 0.025
L27 0.005
       
L203 0.015
             
S225 0.010
                        
S227 0.005
                        
S229 0.010
                        
S231 0.005
CEPH1347-02 DNA
                     
L198 0.039
                          S13
  
S11
  
S20
  
S193
  
S124
  
S92
  
S234
  
S154
  
S213
 S14
  
S11
  
L13 
  
S205
  
S128
  
L94 
  
S238
  
S156
  
S215
 
                          
                          
      
